# Supplementary material for: Adjusting to university: Perceptions of first-year health professions students
Source: PLoS One. 2021 May 25;16(5):e0251634. doi: 10.1371/journal.pone.0251634 (PMC8148327; doi:10.1371/journal.pone.0251634)
Supplement: S1 Table — (XLSX) [file pone.0251634.s002.xlsx]

## Sheet: S1 Table
S1 Table: Summary results for adaptation to university by participants' characteristics.
Characteristics	Academic Adjustment			Social Adjustment			Emotional Adjustment			Institutional Adjustment
	mean ± SD	F or t statistics, P value	Effect size	mean ± SD	F or t statistics, P value	Effect size	mean ± SD	F or t statistics, P value	Effect size	mean ± SD	F or t statistics, P value	Effect size
Gender		t (195) = -1.12, p = 0.263	0.007		t (195) = 0.105, P = 0.916	5.7e-05		t (195) = 2.351, p = 0.02*	0.01		t (195) = -0.397, p = 0.692	8e-05
Male	5.95 ± 1.27			6.30 ± 1.45			5.84 ± 1.48			6.90 ± 1.59
Female	6.17 ± 1.32			6.28 ± 1.35			5.31 ± 1.54			7.00 ± 1.62
Missing
Enrolment status (Origin)		t (194) = 0.411, p=0.682	0.00088		t (194) = 0.300, p = 0.765	0.00047		t (194) = 0.825, p = 0.411	0.0035		t (194) = 0.158, p = 0.875	0.00013
Domestic	6.11 ± 1.30			6.3 ± 1.35			5.55 ± 1.58			6.97 ± 1.58
International	6.31 ± 1.35			6.22 ± 1.55			5.31 ± 1.32			6.92 ± 1.72
Missing
Age		F(2) = 1.90, p = 0.153	0.02		F(2) = 3.250, p = 0.041*	0.03		F(2) = 1.340, p = 0.264	0.01		F(2) = 1.263, p = 0.285	0.01
17-19	6.06 ± 1.24			6.34 ± 1.31			5.50 ± 1.53			6.98 ± 1.54
20 - 25	5.968 ± 1.56			5.90 ± 1.65			5.47 ± 1.52			6.76 ± 2.02
26 and above	6.78 ± 1.19			7.05 ± 1.17			6.25 ± 1.74			7.62 ± 0.87
Health Professionals in Family		t (195) = 0.297, p = 0.767	0.0046		t (195) = 2.168, p = 0.031*	0.02		t (195) = -0.727, p = 0.470	0.0027		t (195) =1.972, p = 0.050	0.02
Yes	6.11 ± 1.21			6.49 ± 1.25			5.43 ± 1.57			7.18 ± 1.38
No	6.06 ± 1.41			6.06 ± 1.50			5.59 ± 1.50			6.72 ± 1.81
Previous Degree		t (195) = 0.873, p = 0.385	0.0039		t (195) = 0.140, p = 0.889	0.0001		t (195) = -0.054, p = 0.957	0		t (195) =-1.728, p = 0.086	0.015
Yes	6.22 ± 1.25			6.31 ± 1.31			5.49 ± 1.59			7.24 ± 1.13
No	6.04 ± 1.32			6.28 ± 1.41			5.51 ± 1.53			6.86 ± 1.72
Prior Health Experience		t (194) = 2.932, p = 0.004*	0.04		t (194) = 3.241, p = 0.002*	0.05		t (194) = 1.398, p = 0.164	0.01		t (194) =2.74, p = 0.000*	0.07
Yes	6.67 ± 1.05			6.86 ± 1.05			5.85 ± 1.57			7.63 ± 0.94
No	5.99 ± 1.29			6.19 ± 1.40			5.45 ± 1.51			6.84 ± 1.64
First in the family to attend University		t (197) = 0.356, p = 0.722	0.0006		t (197) = 0.212, p = 0.832	0.00023		t (197) = -1.190, p = 0.235	0.007		t (197) = -2.82, p = 0.778	0.0388
Yes	6.16 ± 1.40			6.35 ± 1.45			5.22 ± 1.71			6.89 ± 1.78
No	6.07 ± 1.28			6.29 ± 1.38			5.59 ± 1.51			6.98 ± 1.57
Rurality
Major city	6.10 ± 1.23	F(3) = 0.38, p = 0.761	0.006	6.33 ± 1.40	F(3) = 0.05, p = 0.984	0.0008	5.56 ± 1.62	F(3) = 0.205, p = 0.893	0.003	7.17 ± 0.20	F(3) = 1.233, p = 0.299	0.02
Regional Center	6.17 ± 1.33			6.29 ± 1.40			5.53 ± 1.55			7.04 ± 1.60
Rural towns	5.98 ± 1.23			6.22 ± 1.31			5.49 ± 1.40			6.69 ± 1.70
Remote communities	5.77 ± 1.89			6.20 ± 1.82			5.13 ± 2.08			6.30 ± 2.37
*P<.05
